# Supplementary material for: Spautin-1 inhibits mitochondrial complex I and leads to suppression of the unfolded protein response and cell survival during glucose starvation
Source: Sci Rep. 2022 Jul 7;12:11533. doi: 10.1038/s41598-022-15673-x (PMC9262966; doi:10.1038/s41598-022-15673-x)
Supplement: Supplementary file 2 — Supplementary Information 2. [file 41598_2022_15673_MOESM2_ESM.xlsx]

## Sheet: Table S1
Supplementary Table S1. List of the Glucose Starvation signature genes (Up-regulated 148 probe set). The annotation data was obtained from NetAffyx (Affymetrix).
Probe.ID	Gene Symbol	Ratio
		Buf	Spa	Buf_2DG	Spa_2DG	2DG	TM	Buf_TM	Spa_TM
1552639_at	KLHDC7B	0.263269	1.10591	1.49921	0.253925	1.70383	2.30424	3.00254	0.333165
1553055_a_at	SLFN5	0.294632	0.0951079	0.207714	0.41976	1.60604	2.20428	2.54695	4.1717
1554148_a_at	SLC33A1	1.51003	1.38082	0.406431	0.33379	4.41341	4.11331	4.61005	4.81907
1554462_a_at	DNAJB9	1.03451	1.30059	1.47938	3.5025	5.04614	5.78603	4.92321	6.21804
1555788_a_at	TRIB3	1.24417	1.21082	0.992761	3.65693	5.10266	4.06071	4.57489	3.28945
1558080_s_at	DNAJC3	0.987859	1.01434	1.70511	1.60212	4.67824	5.53985	4.73263	6.41338
1564494_s_at	P4HB	1.18958	1.03315	2.53729	1.26183	3.27642	3.86961	3.98912	3.17636
200598_s_at	HSP90B1 /// MIR3652	0.996707	0.963893	1.67865	1.20389	2.15841	2.7348	2.84948	2.54505
200599_s_at	HSP90B1 /// MIR3652	0.910561	0.964746	1.54343	1.18431	1.72089	1.73471	1.84081	1.87671
200656_s_at	P4HB	1.07106	1.122	1.78761	1.32928	2.83831	3.44903	3.5108	2.91355
200670_at	XBP1	1.36541	1.45024	1.58439	2.81355	1.99746	1.80111	1.94912	1.39097
200802_at	SARS	1.26238	0.922118	1.06527	1.5207	2.44287	2.38837	2.50419	2.38302
200825_s_at	HYOU1	0.923014	1.09869	1.33662	1.34388	4.50654	6.09479	6.5043	8.0918
200935_at	CALR	1.10544	1.76588	2.11994	1.29757	2.49639	3.58821	3.89474	3.63171
200945_s_at	SEC31A	1.01969	0.947579	1.43554	0.961396	1.61022	1.8469	1.73892	2.66861
201000_at	AARS	1.3804	1.21264	0.693346	1.20255	2.2204	2.08459	2.10898	2.67727
201983_s_at	EGFR	1.02102	0.989419	1.54483	0.924623	1.38228	0.896512	1.13497	1.33622
201984_s_at	EGFR	0.98375	0.906478	1.44145	2.60392	1.52719	1.06288	1.11168	1.45549
202061_s_at	SEL1L	0.886579	1.11411	0.662356	0.826055	4.21773	5.49172	5.92166	9.87758
202062_s_at	SEL1L	0.767419	1.02291	0.908399	1.73546	3.61315	4.50003	4.89749	6.68703
202064_s_at	SEL1L	0.935857	1.23115	2.82205	2.52931	4.71514	6.18114	7.36167	10.0401
202129_s_at	RIOK3	1.01114	0.731001	3.66254	8.5091	2.42012	1.95429	2.17363	2.81014
202131_s_at	RIOK3	0.809873	1.13317	2.18957	3.2239	3.67944	3.52945	2.99917	2.4324
202558_s_at	HSPA13	1.25784	1.16898	4.44449	16.2968	6.02678	5.91492	6.30296	6.67353
202655_at	MANF	0.89052	1.04065	1.30951	0.848782	2.70008	3.15835	3.27516	3.47809
202719_s_at	TES	1.49025	1.03868	1.84321	5.78171	3.9144	3.21109	3.53611	5.11826
202720_at	TES	1.67108	1.46738	0.491521	0.706196	3.66969	3.42719	3.73262	3.9861
202721_s_at	GFPT1	0.788352	0.691674	0.864409	1.75116	2.56355	2.96563	2.83759	4.06152
202722_s_at	GFPT1	0.787416	0.653159	0.710252	2.14725	3.56715	3.47758	3.70836	5.09696
202842_s_at	DNAJB9	1.18951	1.41535	1.87761	4.78829	5.81239	7.50013	7.76119	10.8776
202843_at	DNAJB9	1.77685	2.55986	6.03631	10.9318	10.8121	11.0692	12.7893	18.4387
203164_at	SLC33A1	0.890342	1.01511	0.208462	0.140575	2.50238	2.77924	2.94891	3.05511
203165_s_at	SLC33A1	1.23261	1.28657	0.30983	0.272686	4.21414	4.49862	4.1179	4.7417
203252_at	CDK2AP2	1.06897	0.926132	1.38395	0.901911	1.85502	1.89078	2.19381	2.23266
203279_at	EDEM1	1.10276	1.37246	0.390844	0.752705	3.99433	4.70738	4.03519	6.38401
203455_s_at	SAT1	1.33479	0.972036	5.07969	12.7449	2.40982	3.51922	3.4993	3.92855
203675_at	NUCB2	1.00084	1.05968	1.41913	0.917773	11.4636	14.9659	15.0124	17.5512
203827_at	WIPI1	0.243277	0.87611	1.40718	1.04192	22.4886	50.2273	60.8032	171.963
203935_at	ACVR1	1.2926	1.1756	0.708854	1.85504	2.38728	2.58228	2.36671	2.43496
204203_at	CEBPG	1.11722	0.93318	1.7196	4.07112	2.04416	2.07466	2.35807	2.53093
207668_x_at	PDIA6	0.914745	1.01643	1.30157	1.143	1.72637	1.87377	1.90574	1.83502
208499_s_at	DNAJC3	0.892719	0.876348	2.90539	3.09276	4.87132	6.9243	6.78848	8.69026
208612_at	PDIA3	0.953904	0.98149	1.43057	1.22714	1.80539	2.01989	1.98958	1.99326
208613_s_at	FLNB	1.62684	1.83265	2.07236	3.50049	3.08952	2.0742	1.83723	3.80965
208639_x_at	PDIA6	0.999105	1.10147	1.48395	1.24168	1.86297	2.12518	2.13343	2.14128
208658_at	PDIA4	0.915664	1.10599	1.2132	1.25	3.25199	4.05	4.26218	3.20053
208763_s_at	TSC22D3	1.86398	1.67451	0.62261	0.714121	4.29831	3.8345	4.31616	1.91349
208959_s_at	ERP44	0.931563	0.934598	1.45553	1.4198	2.71279	3.54176	3.63941	4.15022
209099_x_at	JAG1	0.959034	1.36595	0.949691	6.95379	3.1927	2.29557	2.54816	3.21141
209238_at	STX3	1.15552	0.803528	0.943147	2.01676	1.46795	1.08456	1.23987	1.23717
209270_at	LAMB3	1.32242	1.19139	1.98691	4.99167	8.18811	5.77916	7.21936	7.17848
209383_at	DDIT3	1.2658	0.454535	35.7235	19.2252	8.79356	14.4239	18.3079	21.3038
209435_s_at	ARHGEF2	1.33123	1.17959	1.23951	2.99355	3.70607	4.13079	4.14058	4.2171
209610_s_at	SLC1A4	2.02413	1.73577	0.728659	0.756572	3.85471	4.73597	4.43157	3.61903
209682_at	CBLB	1.66603	1.06752	0.451353	0.901261	2.91651	3.90089	4.61012	6.38418
209743_s_at	ITCH	1.30985	0.839268	1.38254	1.86895	1.36476	1.5424	1.21295	1.48492
209744_x_at	ITCH	0.979285	0.916993	1.70073	1.80369	1.93126	1.51768	1.7667	2.35324
210592_s_at	SAT1	1.20069	0.84137	4.95621	10.1928	2.31206	3.11573	3.45658	3.31146
210970_s_at	IBTK	1.61552	1.84994	0.950254	1.31933	2.97168	4.50034	3.37158	5.45422
210999_s_at	GRB10	1.71089	1.15001	1.52651	7.30323	3.32905	2.5775	2.96728	3.60423
211048_s_at	PDIA4	0.952082	0.902142	1.26473	0.86778	2.7396	3.29134	3.44289	2.94762
211936_at	HSPA5	0.99324	1.03292	2.5628	1.71365	2.15951	2.22536	2.41679	2.50997
212110_at	SLC39A14	1.15311	1.03559	0.763894	1.28464	1.719	1.88445	1.85107	2.09004
212810_s_at	SLC1A4	2.12571	1.48406	0.475086	0.578303	3.28854	3.93871	3.89932	3.98553
212811_x_at	SLC1A4	1.97033	1.79842	1.08658	0.720215	3.48382	3.92874	3.71193	3.30445
212902_at	SEC24A	0.764454	0.898868	1.52014	1.32247	1.83027	1.17255	1.04817	1.85483
213532_at	ADAM17	1.11711	0.981044	0.496227	1.31964	2.31997	2.68575	3.1824	3.86979
213836_s_at	WIPI1	0.679167	4.56181	0.386817	1.66603	70.7724	205.89	237.268	546.951
213988_s_at	SAT1	1.33711	0.978028	5.11697	11.1186	2.07042	2.079	2.44607	3.12195
214316_x_at	CTC-425F1.4 /// OTTHUMG00000180575	0.727291	0.940826	1.09802	0.911573	1.18766	1.7085	1.68508	1.50062
214658_at	TMED7 /// TMED7-TICAM2	1.12745	1.69381	1.75558	1.96375	2.41702	3.15384	2.6807	3.04996
216268_s_at	JAG1	1.33378	1.57133	1.39017	8.25545	3.89483	2.70175	2.94782	4.22622
216449_x_at	HSP90B1	0.952313	0.876136	1.72343	1.23078	2.52212	3.41524	3.51563	3.07523
216640_s_at	PDIA6	0.87053	0.988751	1.0482	0.975467	1.91735	2.04709	2.04586	2.02713
216985_s_at	STX3	1.50932	0.967939	1.75019	2.85321	2.15049	1.78994	1.79188	1.99195
217168_s_at	HERPUD1	1.30047	1.06032	1.42331	1.52644	3.64726	4.80995	4.74852	4.82788
217823_s_at	UBE2J1	1.12969	1.26749	0.699941	1.26054	2.77875	3.10913	2.61369	3.81198
217826_s_at	UBE2J1	1.17582	1.02232	0.917877	1.20469	2.93556	2.67059	2.77413	3.92926
218050_at	UFM1	1.2013	1.29879	1.70936	1.44691	1.88996	2.94792	2.96935	3.528
218145_at	TRIB3	1.52223	1.24742	0.745586	4.14473	4.96954	4.80507	5.09254	4.42127
218358_at	CRELD2	1.00851	1.13251	1.01106	0.720052	3.8451	6.68016	6.59816	8.32813
218615_s_at	TMEM39A	0.992489	0.898327	0.362685	0.837046	2.68136	2.93903	2.64551	4.41953
218681_s_at	SDF2L1	0.803103	1.06248	1.24391	0.536868	2.33449	2.84227	2.8143	4.03273
218696_at	EIF2AK3	1.08184	1.27074	0.411839	1.02042	3.25995	3.64349	3.22105	5.14675
218871_x_at	CSGALNACT2	0.871518	1.06745	1.09217	2.20683	2.95746	2.95666	2.97924	3.28567
218972_at	TTC17	1.35274	1.65374	0.950041	0.731116	5.69428	5.53841	5.82151	5.06153
219600_s_at	TMEM50B	0.97626	1.18929	0.829657	0.609049	2.19282	3.05818	3.46931	4.14734
219910_at	FICD	0.713123	1.33789	0.700306	0.798031	2.24955	2.55226	2.8762	4.78133
220012_at	ERO1LB	8.40387	4.87125	6.69868	0.963463	26.6369	27.0274	29.9396	172.681
220038_at	C8orf44-SGK3 /// SGK3	1.24707	1.27364	0.224105	0.274612	2.07769	2.38082	2.62568	2.42897
220606_s_at	ADPRM	1.47752	1.2203	1.75034	2.62482	2.20424	1.67433	2.24668	1.56741
221050_s_at	GTPBP2	1.72936	1.0664	0.837261	2.60383	3.18765	3.22542	4.09447	4.04028
221156_x_at	CCPG1	1.2155	1.49785	1.95099	2.74992	5.90422	12.0311	9.41842	8.99853
221511_x_at	CCPG1 /// DYX1C1-CCPG1	1.63112	0.948648	0.468358	0.899357	3.50215	5.44301	5.76035	4.98593
221553_at	MAGT1	1.00743	1.29508	1.18227	1.00532	2.90471	4.90859	4.40069	4.86749
221577_x_at	GDF15	1.56003	0.605413	5.25033	8.9961	5.49732	5.43453	6.7646	6.80319
221781_s_at	DNAJC10	0.988869	1.12627	1.23335	0.86944	2.85847	4.14174	3.89107	4.05402
221782_at	DNAJC10	1.11249	1.38842	1.38567	1.25879	3.35177	5.20575	4.88472	5.238
221865_at	C9orf91	1.24778	1.4308	0.611173	1.84617	1.67846	1.65753	1.54173	1.74403
221985_at	KLHL24	0.773313	0.455438	2.52936	9.09469	1.84424	2.71296	2.76279	1.23528
222235_s_at	CSGALNACT2	1.18424	1.02646	1.04986	2.37373	3.23276	2.80293	3.39264	3.61015
222435_s_at	UBE2J1	0.879947	0.954625	1.13881	1.35154	2.8235	3.09621	3.18321	4.39545
222632_s_at	LZTFL1	0.972688	1.27382	1.73433	1.76877	2.13829	3.1758	2.5289	5.62851
222690_s_at	TMEM39A	0.771316	0.827571	0.910288	1.80894	2.34064	2.70379	2.16998	4.22604
222728_s_at	MIR1304 /// SNORA1 /// SNORA18 /// SNORA32 /// SNORA40 /// SNORA8 /// SNORD5 /// TAF1D	1.0508	1.06859	3.42996	5.93283	1.29179	1.22629	1.64107	1.45969
222907_x_at	TMEM50B	1.16247	1.5872	0.578999	0.560953	2.155	2.31195	2.88339	2.43627
223054_at	DNAJB11	0.856726	0.980878	1.0881	1.15816	2.63536	3.24673	3.28879	4.40421
223058_at	FAM107B	1.37415	0.85891	0.987988	3.44956	2.07031	1.94996	2.09482	1.91244
223059_s_at	FAM107B	1.55115	0.967205	1.36617	3.56686	2.15579	2.09798	2.29372	1.98105
223070_at	SELK	0.998091	0.992296	2.00423	2.03558	1.95219	2.31083	2.18545	4.74516
223209_s_at	VIMP	0.93842	1.06063	1.44639	1.96705	2.22765	2.79266	2.50556	4.1153
223299_at	SEC11C	0.901712	0.994711	1.23254	1.03192	3.20328	3.7554	3.79871	4.24297
223568_s_at	PPAPDC1B	1.05582	1.09492	0.777096	0.676978	2.58756	4.45767	4.60207	4.85901
223569_at	PPAPDC1B	1.02983	1.16702	1.49005	0.907822	2.66373	4.37795	4.47755	4.67817
223789_s_at	GTPBP2	1.57436	0.973983	1.05147	5.70686	13.2055	6.38458	9.41617	7.17451
224741_x_at	GAS5 /// SNORD44 /// SNORD47 /// SNORD76 /// SNORD77 /// SNORD79 /// SNORD80 /// SNORD81	1.22894	0.856287	3.32244	3.92565	2.22329	2.76731	3.31203	3.4016
224841_x_at	GAS5 /// SNORD44 /// SNORD47 /// SNORD76 /// SNORD77 /// SNORD79 /// SNORD80 /// SNORD81	1.13547	0.839821	3.21962	3.88251	2.15849	2.67878	3.14712	3.27065
224915_x_at	ZFAS1	0.842825	0.664998	3.25395	3.57435	1.69554	2.44328	2.8785	3.51487
224999_at	EGFR	0.961946	1.21477	1.27631	0.697768	1.65018	1.17075	0.933202	1.06683
225090_at	SYVN1	0.880591	1.03061	0.921069	1.41795	2.7706	3.67518	3.41923	7.36553
225284_at	DNAJC3	1.04168	1.14629	1.17412	1.26269	3.3801	4.02694	3.93026	4.68987
225956_at	CREBRF	2.39925	2.13883	4.79463	20.8895	4.69457	6.1961	6.04177	3.48032
225957_at	CREBRF	1.10085	0.744107	1.81604	5.71007	1.7647	2.59998	1.88664	1.58212
226150_at	PPAPDC1B	0.978022	1.00053	0.830828	0.923626	3.27204	4.18727	4.46182	5.34528
226321_at	LYSMD3	1.09257	0.933175	0.223586	0.497859	1.5185	1.56882	1.89819	2.50887
226384_at	PPAPDC1B	0.909293	0.961961	1.26721	0.91097	2.81453	3.49093	3.81941	4.19938
226835_s_at	ZFAS1	0.883849	0.694105	3.96983	4.62333	1.98048	2.70903	3.32235	3.96994
226886_at	GFPT1	0.837854	0.730227	0.376323	0.788219	2.40824	3.03934	2.75838	4.32362
227027_at	GFPT1	0.917942	1.00028	0.339967	2.0236	4.9902	5.05774	4.5346	6.52689
227033_at	PDIA3	0.949098	0.975577	1.19751	1.02424	2.76137	3.33699	3.20456	2.98981
227443_at	LURAP1L	1.4764	1.56084	0.657596	5.33299	10.7881	9.49831	13.9142	15.5757
227755_at	OTTHUMG00000178878 /// RP11-214C8.5	1.22018	1.01119	0.467659	2.07284	4.66231	5.2292	5.47161	7.03949
227900_at	CBLB	5.46567	5.5409	1.73462	4.29968	13.2177	13.503	16.3962	12.9424
228250_at	FNIP1	0.922813	0.603888	1.30115	4.70006	1.80633	1.33112	1.71865	1.32513
228482_at	CDRT4 /// TVP23C-CDRT4	0.945835	0.876956	0.0920512	0.683857	2.19933	2.58884	4.16475	4.38244
228846_at	MXD1	1.24721	0.918073	8.32594	9.22577	5.01267	3.95169	4.25713	6.37735
229453_at	PDIA3	0.999758	1.10237	1.50138	1.23646	2.61392	3.63938	3.39791	3.07201
229618_at	SNX16	1.38223	1.00343	0.385769	1.37577	1.81569	1.65384	1.22931	1.53762
229838_at	NUCB2	0.502732	1.22219	0.855149	0.759585	8.20398	11.0913	12.0416	12.949
230031_at	HSPA5	1.00197	1.31082	1.63919	0.894525	2.1733	7.69017	7.70056	5.8873
230265_at	---	0.879197	0.968165	0.495436	0.953342	3.96463	5.47021	5.42642	7.93745
230659_at	---	1.04226	1.33932	0.572341	0.755258	4.05948	4.55723	4.3662	6.73482
231944_at	ERO1LB	1.5174	0.633139	2.02444	1.84096	4.34637	8.23898	6.8599	17.8349
235341_at	DNAJC3	1.24843	0.680168	1.79335	1.69185	3.97768	5.00345	4.41866	6.03444
236285_at	KLHDC7B	0.318668	1.664	1.51514	2.38866	3.83878	5.34056	5.12141	7.37882
239077_at	CSGALNACT2	0.720317	0.139229	0.19743	1.1651	0.674432	0.936779	1.05705	0.176391
240277_at	---	0.739658	0.880696	0.425792	0.590491	1.8523	1.95741	1.8098	2.05791
244841_at	SEC24A	0.920942	0.713072	1.94271	2.28062	1.64621	1.06421	1.26083	2.20946

## Sheet: Table S2
Supplementary Table S2. List of the Glucose Starvation signature genes (Down-regulated 96 probe set). The annotation data was obtained from NetAffyx (Affymetrix).
Probe.ID	Gene Symbol	Ratio
		Buf	Spa	Buf_2DG	Spa_2DG	2DG	TM	Buf_TM	Spa_TM
1552470_a_at	ABHD11	0.812359	1.0714	0.850788	0.535188	0.655982	0.794903	0.563179	0.594462
1555679_a_at	RTN4IP1	0.742323	1.01456	0.146951	0.052148	0.321438	0.53345	0.52937	0.432859
1555758_a_at	CDKN3	0.76172	0.880592	1.21254	0.751865	0.547002	0.581253	0.601418	0.492869
1557487_at	---	0.925614	1.00207	0.578293	0.372308	0.272854	0.700427	0.587887	0.346378
200685_at	SRSF11	0.82216	1.05382	0.681386	0.252859	0.406744	0.544272	0.386391	0.313053
200988_s_at	PSME3	0.909425	1.06157	0.944735	0.360089	0.400921	0.557489	0.555726	0.490697
201038_s_at	ANP32A	0.797853	1.0824	0.76067	0.491844	0.63698	0.806136	0.810372	0.540007
201129_at	SRSF7	1.00114	0.873544	0.623577	0.366769	0.381067	0.470882	0.429727	0.390883
201316_at	PSMA2	0.757509	0.848029	0.908181	0.545511	0.524692	0.460554	0.411329	0.395667
201890_at	RRM2	0.891489	0.721485	1.20377	0.693976	0.365452	0.315371	0.228987	0.324626
201896_s_at	PSRC1	0.834769	0.856597	0.62794	0.418429	0.671364	0.551147	0.5972	0.600912
201969_at	NASP	0.766945	0.755409	0.70732	0.407922	0.262291	0.340181	0.3377	0.23378
202094_at	BIRC5	0.65371	0.561071	0.500082	0.182555	0.218225	0.35797	0.261532	0.269781
202240_at	PLK1	0.907512	1.01947	0.839041	0.647114	0.855976	0.510728	0.426076	0.728446
203145_at	SPAG5	0.93415	0.88801	0.96258	0.769913	0.698887	0.444647	0.496764	0.543422
203276_at	LMNB1	1.15683	1.30449	1.13216	0.558908	0.773995	0.657634	0.572274	0.470735
203418_at	CCNA2	0.657832	0.844258	0.508758	0.245387	0.415357	0.250056	0.279125	0.330583
203625_x_at	SKP2	0.828316	0.868041	0.377644	0.207582	0.265816	0.282015	0.219399	0.157306
203626_s_at	SKP2	0.692159	0.877252	0.438154	0.180665	0.386578	0.346405	0.1798	0.150063
203744_at	HMGB3	0.826467	0.876817	0.436596	0.301272	0.601774	0.626853	0.726668	0.621433
204067_at	SUOX	0.927698	0.806381	0.178133	0.133162	0.539209	0.640622	0.782713	0.315732
204159_at	CDKN2C	1.95539	1.02125	0.459981	0.577034	1.22408	0.797936	0.711915	0.59795
204444_at	KIF11	1.05446	1.03472	0.976017	0.369965	0.613466	0.421238	0.454349	0.413032
204603_at	EXO1	1.18908	1.01659	0.896379	0.30843	0.295317	0.285848	0.242647	0.239004
204827_s_at	CCNF	1.05179	0.946155	0.680452	0.137169	0.80776	0.452524	0.358157	0.668776
205436_s_at	H2AFX	0.866467	0.625355	0.169612	0.0823086	0.395374	0.495414	0.415867	0.569135
205909_at	POLE2	0.847946	0.982265	0.441571	0.140959	0.310053	0.27452	0.207239	0.165308
207165_at	HMMR	1.17283	1.32201	1.35818	0.753837	0.751154	0.655022	0.646373	0.951869
208079_s_at	AURKA	0.937376	0.936245	0.647409	0.271169	0.692258	0.474288	0.564981	0.642662
208937_s_at	ID1	1.33214	1.57103	0.0931403	0.179283	0.762569	0.633341	0.756991	1.22652
208955_at	DUT	0.9014	1.06423	1.42949	0.899074	0.323618	0.2646	0.208486	0.208734
209377_s_at	HMGN3	0.77378	0.784534	0.90007	0.576362	0.48083	0.555899	0.458171	0.357735
209709_s_at	HMMR	0.822532	0.970982	1.00155	0.460073	0.583127	0.497568	0.563772	0.655775
209714_s_at	CDKN3	0.627304	0.681678	1.03688	0.557966	0.465428	0.463119	0.480097	0.411382
209773_s_at	RRM2	0.810723	0.772003	1.08835	0.57661	0.307941	0.235838	0.190677	0.254651
209891_at	SPC25	1.01382	1.26529	0.269052	0.160568	0.473287	0.404108	0.41499	0.514363
210567_s_at	SKP2	0.961697	0.974559	0.266052	0.149571	0.240957	0.30815	0.252064	0.223997
211042_x_at	MCAM	0.853922	0.98889	0.49811	0.367725	0.369901	0.327218	0.304136	0.201044
211814_s_at	CCNE2	0.966321	0.703946	0.309317	0.114975	0.377841	0.244016	0.318994	0.265913
212020_s_at	MKI67	0.849335	0.942622	1.45585	0.607738	0.465741	0.682184	0.746921	0.614766
212023_s_at	MKI67	0.786716	0.907951	1.75476	1.01829	0.504033	0.558969	0.576578	0.415645
212170_at	RBM12	0.930667	0.906541	0.165831	0.174563	0.320744	0.29603	0.291277	0.28168
213226_at	CCNA2	1.11544	1.23194	0.859727	0.476642	0.573703	0.409645	0.401888	0.539089
213449_at	POP1	0.995984	0.985592	0.432549	0.332444	0.470236	0.396109	0.417828	0.520474
213852_at	RBM8A	1.0221	1.1135	0.543672	0.255758	0.29723	0.748476	0.711985	0.464076
214331_at	TSFM	0.844207	0.940369	0.633584	0.270135	0.399263	0.467688	0.379352	0.344858
215030_at	GRSF1	1.00016	0.988144	0.485891	0.569893	0.666359	0.560048	0.543121	0.472879
215629_s_at	DLEU2 /// DLEU2L	0.930399	1.02204	0.795202	0.40597	0.512261	0.739096	0.533797	0.712933
215731_s_at	MPHOSPH9	0.798331	0.820372	0.579981	0.277518	0.299757	0.443242	0.389237	0.284224
215942_s_at	GTSE1	1.11997	1.32456	0.703288	0.35063	0.930177	0.760166	0.652719	0.720189
216870_x_at	DLEU2	0.871023	0.632285	0.623254	0.284153	0.408709	0.566562	0.479595	0.615137
217645_at	COX16 /// SYNJ2BP-COX16	0.836891	0.883615	1.12947	0.85978	0.371531	0.5766	0.521109	0.363184
217856_at	RBM8A	1.33227	0.661933	0.553541	0.227741	0.20227	0.674843	0.813472	0.350902
218115_at	ASF1B	1.11647	0.96081	0.888399	0.297555	0.381197	0.317131	0.300238	0.361704
218726_at	HJURP	0.970641	1.01295	0.669935	0.577406	0.674881	0.422264	0.431911	0.644519
218755_at	KIF20A	0.837514	0.691295	0.796213	0.236436	0.662783	0.4898	0.51707	0.461372
218866_s_at	POLR3K	0.772268	0.730379	0.890804	0.419584	0.303818	0.411016	0.361497	0.367156
219650_at	ERCC6L	1.07193	1.25094	0.393406	0.536327	0.406332	0.42256	0.350292	0.449041
219918_s_at	ASPM	0.952765	0.870175	0.503096	0.239019	0.782619	0.525926	0.612264	0.714132
219990_at	E2F8	1.2264	1.01508	0.221601	0.106346	0.379141	0.301187	0.156432	0.144156
220085_at	HELLS	1.0495	0.853177	0.727302	0.462253	0.269624	0.185299	0.130183	0.166519
220651_s_at	MCM10	0.995167	0.982914	0.917718	0.217512	0.347385	0.283838	0.173009	0.214177
221436_s_at	CDCA3	0.811734	0.930653	0.993151	0.475669	0.409355	0.342107	0.430095	0.493599
221520_s_at	CDCA8	0.792278	0.835982	0.803153	0.672907	0.626823	0.428774	0.43432	0.507282
221521_s_at	GINS2	0.775765	0.69184	0.777871	0.426673	0.199136	0.22004	0.12587	0.112
221591_s_at	FAM64A	0.837694	0.644625	0.951035	0.448904	0.675989	0.509541	0.558844	0.694588
221727_at	SUB1	0.950371	0.909648	0.857272	0.49005	0.442869	0.431804	0.408421	0.296415
221965_at	OTTHUMG00000168850 /// RP11-546D6.3	0.830114	0.882514	0.58759	0.336722	0.262643	0.443397	0.449871	0.342668
222962_s_at	MCM10	1.08161	1.18531	0.4843	0.210979	0.233204	0.350768	0.169141	0.194612
223307_at	CDCA3	0.808059	0.780961	1.08113	0.604313	0.562744	0.513364	0.477045	0.460328
223570_at	MCM10	0.954938	0.880706	0.574053	0.186074	0.439997	0.306242	0.245951	0.200719
224428_s_at	CDCA7	0.913444	0.74697	0.948533	0.688387	0.294528	0.532606	0.4127	0.21403
224509_s_at	RTN4IP1	0.815492	1.0146	0.0826797	0.121274	0.50003	0.48853	0.482388	0.456983
224865_at	FAR1	1.22219	1.06516	0.429639	0.303824	0.231633	0.446235	0.322861	0.353421
225108_at	AGPS	0.834937	0.996753	0.729216	0.474956	0.241787	0.613706	0.366474	0.342985
225687_at	FAM83D	0.878753	0.901607	0.251023	0.188247	0.529529	0.347459	0.391959	0.480715
226775_at	ENY2	0.68845	0.556105	0.92312	0.371292	0.538979	0.657262	0.627979	0.421256
227164_at	SRSF1	0.749961	0.718125	0.308091	0.22708	0.296371	0.371366	0.269686	0.294471
227349_at	HELLS	1.21744	1.01661	0.754283	0.585268	0.282107	0.40974	0.197987	0.15547
227350_at	HELLS	1.10645	1.33595	0.978593	0.87903	0.330911	0.378347	0.223965	0.261097
227578_at	TMPO-AS1	0.448279	0.456898	0.213914	0.0850117	0.166308	0.342521	0.304926	0.228022
227896_at	BCCIP	0.649695	0.820784	0.854344	0.191487	0.420708	0.379631	0.374417	0.403104
228045_at	---	1.18611	1.29801	0.343218	0.349332	0.601757	0.986427	0.615984	0.626505
228773_at	LOC100506100	0.960455	0.924214	0.817908	0.613012	0.483047	0.405604	0.352876	0.330858
228899_at	---	0.66563	0.838691	0.60775	0.311814	0.502921	0.990509	0.971516	0.587296
228987_at	FAM49B	0.91964	0.907228	0.935553	0.602815	0.282701	0.348021	0.304828	0.164839
229126_at	TMEM19	0.940692	0.960392	0.435208	0.246218	0.685719	0.704158	0.973238	0.651898
229129_at	HNRNPD	0.938093	0.777878	0.979062	0.689641	0.512165	0.484503	0.290348	0.305692
229305_at	MLF1IP	1.02751	0.919594	1.05697	0.568608	0.383989	0.504604	0.404269	0.412623
232238_at	ASPM	1.31053	1.34468	0.508112	0.239106	0.915608	0.619853	0.827677	0.742378
235545_at	DEPDC1	0.936659	1.01529	0.537944	0.465419	0.524161	0.487608	0.712082	0.824185
235572_at	SPC24	0.858937	0.781911	0.334798	0.14996	0.48644	0.47064	0.314642	0.200261
238431_at	---	0.89871	0.883261	0.28137	0.358239	0.25337	0.49465	0.362636	0.366332
238529_at	OTTHUMG00000178927 /// RP11-196G18.23	0.983343	0.660022	0.387175	0.199925	0.659762	0.899838	0.845507	0.718612
239002_at	ASPM	1.34065	1.10739	0.980503	0.37657	0.721821	0.362633	0.547308	0.401368
239252_at	COX7B	0.827226	0.988403	0.279423	0.277051	0.210111	0.467998	0.459239	0.38948
242300_at	---	0.870945	0.886765	0.579173	0.259626	0.321399	0.882454	0.641415	0.773631
242890_at	---	0.921347	0.897978	0.62983	0.4675	0.253704	0.237572	0.153954	0.189848

## Sheet: Table S3
Supplementary Table S3. Pathway and Process Enrichment Analysis using Metascape.
GroupID	Category	Term	Description	LogP	Log(q-value)	InTerm_InList	Genes	Symbols
1_Summary	GO Biological Processes	GO:0034976	response to endoplasmic reticulum stress	-26.5714	-22.2523	19/293	811,2673,3309,5034,6400,7184,7873,9451,9601,9695,9709,10525,11153,23071,23753,51465,51569,54431,57761	CALR,GFPT1,HSPA5,P4HB,SEL1L,HSP90B1,MANF,EIF2AK3,PDIA4,EDEM1,HERPUD1,HYOU1,FICD,ERP44,SDF2L1,UBE2J1,UFM1,DNAJC10,TRIB3
1_Member	GO Biological Processes	GO:0034976	response to endoplasmic reticulum stress	-26.5714	-22.2523	19/293	811,2673,3309,5034,6400,7184,7873,9451,9601,9695,9709,10525,11153,23071,23753,51465,51569,54431,57761	CALR,GFPT1,HSPA5,P4HB,SEL1L,HSP90B1,MANF,EIF2AK3,PDIA4,EDEM1,HERPUD1,HYOU1,FICD,ERP44,SDF2L1,UBE2J1,UFM1,DNAJC10,TRIB3
1_Member	KEGG Pathway	hsa04141	Protein processing in endoplasmic reticulum	-16.9718	-12.9537	12/166	811,3309,5034,6400,7184,9451,9601,9695,9709,10525,51465,54431	CALR,HSPA5,P4HB,SEL1L,HSP90B1,EIF2AK3,PDIA4,EDEM1,HERPUD1,HYOU1,UBE2J1,DNAJC10
1_Member	GO Biological Processes	GO:0036503	ERAD pathway	-11.639	-8.31987	8/101	3309,6400,7184,9695,9709,23753,51465,54431	HSPA5,SEL1L,HSP90B1,EDEM1,HERPUD1,SDF2L1,UBE2J1,DNAJC10
1_Member	GO Biological Processes	GO:0030433	ubiquitin-dependent ERAD pathway	-10.5244	-7.24668	7/80	3309,6400,7184,9695,9709,51465,54431	HSPA5,SEL1L,HSP90B1,EDEM1,HERPUD1,UBE2J1,DNAJC10
1_Member	GO Biological Processes	GO:0030970	retrograde protein transport, ER to cytosol	-9.15203	-5.94687	5/29	6400,7184,9695,9709,51465	SEL1L,HSP90B1,EDEM1,HERPUD1,UBE2J1
1_Member	GO Biological Processes	GO:1903513	endoplasmic reticulum to cytosol transport	-9.15203	-5.94687	5/29	6400,7184,9695,9709,51465	SEL1L,HSP90B1,EDEM1,HERPUD1,UBE2J1
1_Member	CORUM	CORUM:6859	HRD1 complex	-8.49698	-5.35397	4/13	3309,6400,7184,51465	HSPA5,SEL1L,HSP90B1,UBE2J1
1_Member	GO Biological Processes	GO:0032527	protein exit from endoplasmic reticulum	-7.86625	-4.7776	5/51	6400,7184,9695,9709,51465	SEL1L,HSP90B1,EDEM1,HERPUD1,UBE2J1
1_Member	GO Biological Processes	GO:0010498	proteasomal protein catabolic process	-7.5004	-4.43657	9/480	3309,6400,7184,9695,9709,23753,51465,54431,57761	HSPA5,SEL1L,HSP90B1,EDEM1,HERPUD1,SDF2L1,UBE2J1,DNAJC10,TRIB3
1_Member	GO Biological Processes	GO:0043161	proteasome-mediated ubiquitin-dependent protein catabolic process	-6.71719	-3.7783	8/423	3309,6400,7184,9695,9709,51465,54431,57761	HSPA5,SEL1L,HSP90B1,EDEM1,HERPUD1,UBE2J1,DNAJC10,TRIB3
1_Member	GO Biological Processes	GO:0051603	proteolysis involved in cellular protein catabolic process	-5.96949	-3.12751	9/729	3309,6400,7184,9695,9709,23753,51465,54431,57761	HSPA5,SEL1L,HSP90B1,EDEM1,HERPUD1,SDF2L1,UBE2J1,DNAJC10,TRIB3
1_Member	GO Biological Processes	GO:0044257	cellular protein catabolic process	-5.6998	-2.88584	9/786	a	HSPA5,SEL1L,HSP90B1,EDEM1,HERPUD1,SDF2L1,UBE2J1,DNAJC10,TRIB3
1_Member	GO Biological Processes	GO:0006511	ubiquitin-dependent protein catabolic process	-5.4149	-2.62727	8/631	3309,6400,7184,9695,9709,51465,54431,57761	HSPA5,SEL1L,HSP90B1,EDEM1,HERPUD1,UBE2J1,DNAJC10,TRIB3
1_Member	GO Biological Processes	GO:0019941	modification-dependent protein catabolic process	-5.38463	-2.61331	8/637	3309,6400,7184,9695,9709,51465,54431,57761	HSPA5,SEL1L,HSP90B1,EDEM1,HERPUD1,UBE2J1,DNAJC10,TRIB3
1_Member	GO Biological Processes	GO:0043632	modification-dependent macromolecule catabolic process	-5.32995	-2.57905	8/648	3309,6400,7184,9695,9709,51465,54431,57761	HSPA5,SEL1L,HSP90B1,EDEM1,HERPUD1,UBE2J1,DNAJC10,TRIB3
1_Member	GO Biological Processes	GO:1904292	regulation of ERAD pathway	-4.85178	-2.14546	3/31	9695,9709,51465	EDEM1,HERPUD1,UBE2J1
1_Member	GO Biological Processes	GO:0061136	regulation of proteasomal protein catabolic process	-3.73112	-1.12802	4/188	9695,9709,51465,57761	EDEM1,HERPUD1,UBE2J1,TRIB3
1_Member	GO Biological Processes	GO:1903050	regulation of proteolysis involved in cellular protein catabolic process	-3.47105	-0.915373	4/220	9695,9709,51465,57761	EDEM1,HERPUD1,UBE2J1,TRIB3
1_Member	GO Biological Processes	GO:1903362	regulation of cellular protein catabolic process	-3.24219	-0.714543	4/253	9695,9709,51465,57761	EDEM1,HERPUD1,UBE2J1,TRIB3
1_Member	GO Biological Processes	GO:1901800	positive regulation of proteasomal protein catabolic process	-3.24126	-0.714543	3/107	9695,9709,57761	EDEM1,HERPUD1,TRIB3
1_Member	GO Biological Processes	GO:1903052	positive regulation of proteolysis involved in cellular protein catabolic process	-3.05515	-0.568551	3/124	9695,9709,57761	EDEM1,HERPUD1,TRIB3
1_Member	GO Biological Processes	GO:1903364	positive regulation of cellular protein catabolic process	-2.85927	-0.420978	3/145	9695,9709,57761	EDEM1,HERPUD1,TRIB3
1_Member	GO Biological Processes	GO:0045862	positive regulation of proteolysis	-2.63345	-0.253858	4/370	9451,9695,9709,57761	EIF2AK3,EDEM1,HERPUD1,TRIB3
1_Member	GO Biological Processes	GO:0042176	regulation of protein catabolic process	-2.551	-0.181281	4/390	9695,9709,51465,57761	EDEM1,HERPUD1,UBE2J1,TRIB3
1_Member	GO Biological Processes	GO:0031396	regulation of protein ubiquitination	-2.42075	-0.0884163	3/207	3309,9709,57761	HSPA5,HERPUD1,TRIB3
1_Member	GO Biological Processes	GO:0045732	positive regulation of protein catabolic process	-2.3414	-0.0351278	3/221	9695,9709,57761	EDEM1,HERPUD1,TRIB3
1_Member	GO Biological Processes	GO:1903320	regulation of protein modification by small protein conjugation or removal	-2.25714	0	3/237	3309,9709,57761	HSPA5,HERPUD1,TRIB3
2_Summary	GO Biological Processes	GO:0035966	response to topologically incorrect protein	-15.8796	-12.0377	12/204	811,2673,3309,7184,7873,9451,9695,9709,10525,11153,23071,23753,51465,5034,9181	CALR,GFPT1,HSPA5,HSP90B1,MANF,EIF2AK3,EDEM1,HERPUD1,HYOU1,FICD,ERP44,SDF2L1,UBE2J1,P4HB,ARHGEF2
2_Member	GO Biological Processes	GO:0035966	response to topologically incorrect protein	-15.8796	-12.0377	12/204	811,2673,3309,7184,7873,9451,9695,9709,10525,11153,23071,23753	CALR,GFPT1,HSPA5,HSP90B1,MANF,EIF2AK3,EDEM1,HERPUD1,HYOU1,FICD,ERP44,SDF2L1
2_Member	GO Biological Processes	GO:0006986	response to unfolded protein	-14.6678	-10.9508	11/182	811,2673,3309,7184,7873,9451,9695,9709,10525,11153,23071	CALR,GFPT1,HSPA5,HSP90B1,MANF,EIF2AK3,EDEM1,HERPUD1,HYOU1,FICD,ERP44
2_Member	GO Biological Processes	GO:0035967	cellular response to topologically incorrect protein	-13.3659	-9.74577	10/164	811,2673,3309,7184,9451,9695,9709,10525,11153,23753	CALR,GFPT1,HSPA5,HSP90B1,EIF2AK3,EDEM1,HERPUD1,HYOU1,FICD,SDF2L1
2_Member	GO Biological Processes	GO:0030968	endoplasmic reticulum unfolded protein response	-12.6938	-9.15284	9/125	811,2673,3309,7184,9451,9695,9709,10525,11153	CALR,GFPT1,HSPA5,HSP90B1,EIF2AK3,EDEM1,HERPUD1,HYOU1,FICD
2_Member	GO Biological Processes	GO:1905897	regulation of response to endoplasmic reticulum stress	-12.2128	-8.73884	8/86	3309,7873,9451,9695,9709,10525,11153,51465	HSPA5,MANF,EIF2AK3,EDEM1,HERPUD1,HYOU1,FICD,UBE2J1
2_Member	GO Biological Processes	GO:0034620	cellular response to unfolded protein	-12.1047	-8.68866	9/145	811,2673,3309,7184,9451,9695,9709,10525,11153	CALR,GFPT1,HSPA5,HSP90B1,EIF2AK3,EDEM1,HERPUD1,HYOU1,FICD
2_Member	Reactome Gene Sets	R-HSA-381119	Unfolded Protein Response (UPR)	-11.8948	-8.52989	8/94	811,2673,3309,7184,9451,9695,9709,10525	CALR,GFPT1,HSPA5,HSP90B1,EIF2AK3,EDEM1,HERPUD1,HYOU1
2_Member	GO Biological Processes	GO:0036498	IRE1-mediated unfolded protein response	-7.32683	-4.32995	5/65	2673,3309,9695,10525,11153	GFPT1,HSPA5,EDEM1,HYOU1,FICD
2_Member	GO Biological Processes	GO:0080135	regulation of cellular response to stress	-6.8485	-3.87182	10/765	3309,5034,7873,9181,9451,9695,9709,10525,11153,51465	HSPA5,P4HB,MANF,ARHGEF2,EIF2AK3,EDEM1,HERPUD1,HYOU1,FICD,UBE2J1
2_Member	GO Biological Processes	GO:1903573	negative regulation of response to endoplasmic reticulum stress	-6.19318	-3.32123	4/45	3309,9709,10525,51465	HSPA5,HERPUD1,HYOU1,UBE2J1
2_Member	Reactome Gene Sets	R-HSA-381070	IRE1alpha activates chaperones	-5.93712	-3.10937	4/52	2673,3309,9695,10525	GFPT1,HSPA5,EDEM1,HYOU1
2_Member	Reactome Gene Sets	R-HSA-381038	XBP1(S) activates chaperone genes	-4.22088	-1.58302	3/50	2673,9695,10525	GFPT1,EDEM1,HYOU1
3_Summary	GO Biological Processes	GO:0034975	protein folding in endoplasmic reticulum	-8.83183	-5.65885	4/11	811,3309,7184,54431,9451,9709,10525,9601,23516,25998,51569	CALR,HSPA5,HSP90B1,DNAJC10,EIF2AK3,HERPUD1,HYOU1,PDIA4,SLC39A14,IBTK,UFM1
3_Member	GO Biological Processes	GO:0034975	protein folding in endoplasmic reticulum	-8.83183	-5.65885	4/11	811,3309,7184,54431	CALR,HSPA5,HSP90B1,DNAJC10
3_Member	GO Biological Processes	GO:0006984	ER-nucleus signaling pathway	-8.00214	-4.88715	5/48	811,3309,7184,9451,9709	CALR,HSPA5,HSP90B1,EIF2AK3,HERPUD1
3_Member	GO Biological Processes	GO:0036500	ATF6-mediated unfolded protein response	-6.41578	-3.52804	3/10	811,3309,7184	CALR,HSPA5,HSP90B1
3_Member	Reactome Gene Sets	R-HSA-381183	ATF6 (ATF6-alpha) activates chaperone genes	-6.41578	-3.52804	3/10	811,3309,7184	CALR,HSPA5,HSP90B1
3_Member	Reactome Gene Sets	R-HSA-381033	ATF6 (ATF6-alpha) activates chaperones	-6.15345	-3.29674	3/12	811,3309,7184	CALR,HSPA5,HSP90B1
3_Member	GO Biological Processes	GO:0036499	PERK-mediated unfolded protein response	-5.37611	-2.61331	3/21	3309,9451,9709	HSPA5,EIF2AK3,HERPUD1
3_Member	Reactome Gene Sets	R-HSA-381042	PERK regulates gene expression	-4.80948	-2.12384	3/32	3309,9451,9709	HSPA5,EIF2AK3,HERPUD1
3_Member	Reactome Gene Sets	R-HSA-2173782	Binding and Uptake of Ligands by Scavenger Receptors	-4.44956	-1.79321	3/42	811,7184,10525	CALR,HSP90B1,HYOU1
3_Member	KEGG Pathway	hsa04918	Thyroid hormone synthesis	-3.71229	-1.11746	3/74	3309,7184,9601	HSPA5,HSP90B1,PDIA4
3_Member	GO Biological Processes	GO:0072503	cellular divalent inorganic cation homeostasis	-3.0169	-0.542888	5/507	811,7184,9709,23516,25998	CALR,HSP90B1,HERPUD1,SLC39A14,IBTK
3_Member	GO Biological Processes	GO:0072507	divalent inorganic cation homeostasis	-2.94574	-0.489955	5/526	811,7184,9709,23516,25998	CALR,HSP90B1,HERPUD1,SLC39A14,IBTK
3_Member	GO Biological Processes	GO:0051208	sequestering of calcium ion	-2.93012	-0.48025	3/137	811,7184,25998	CALR,HSP90B1,IBTK
3_Member	GO Biological Processes	GO:0051235	maintenance of location	-2.75298	-0.331504	4/343	811,3309,7184,25998	CALR,HSPA5,HSP90B1,IBTK
3_Member	GO Biological Processes	GO:0006875	cellular metal ion homeostasis	-2.70677	-0.29615	5/596	811,7184,9709,23516,25998	CALR,HSP90B1,HERPUD1,SLC39A14,IBTK
3_Member	GO Biological Processes	GO:0071248	cellular response to metal ion	-2.51887	-0.158808	3/191	811,3309,9451	CALR,HSPA5,EIF2AK3
3_Member	GO Biological Processes	GO:0055065	metal ion homeostasis	-2.49259	-0.141962	5/668	811,7184,9709,23516,25998	CALR,HSP90B1,HERPUD1,SLC39A14,IBTK
3_Member	GO Biological Processes	GO:0030003	cellular cation homeostasis	-2.48149	-0.139691	5/672	811,7184,9709,23516,25998	CALR,HSP90B1,HERPUD1,SLC39A14,IBTK
3_Member	GO Biological Processes	GO:0006873	cellular ion homeostasis	-2.44594	-0.109104	5/685	811,7184,9709,23516,25998	CALR,HSP90B1,HERPUD1,SLC39A14,IBTK
3_Member	GO Biological Processes	GO:0071241	cellular response to inorganic substance	-2.35239	-0.0351278	3/219	811,3309,9451	CALR,HSPA5,EIF2AK3
3_Member	GO Biological Processes	GO:0055080	cation homeostasis	-2.28431	0	5/748	811,7184,9709,23516,25998	CALR,HSP90B1,HERPUD1,SLC39A14,IBTK
3_Member	GO Biological Processes	GO:0031669	cellular response to nutrient levels	-2.27246	0	3/234	3309,7184,9451	HSPA5,HSP90B1,EIF2AK3
3_Member	GO Biological Processes	GO:0098771	inorganic ion homeostasis	-2.25776	0	5/759	811,7184,9709,23516,25998	CALR,HSP90B1,HERPUD1,SLC39A14,IBTK
3_Member	GO Biological Processes	GO:0006874	cellular calcium ion homeostasis	-2.25669	0	4/472	811,7184,9709,25998	CALR,HSP90B1,HERPUD1,IBTK
3_Member	GO Biological Processes	GO:0055074	calcium ion homeostasis	-2.21855	0	4/484	811,7184,9709,25998	CALR,HSP90B1,HERPUD1,IBTK
3_Member	GO Biological Processes	GO:0031668	cellular response to extracellular stimulus	-2.12367	0	3/265	3309,7184,9451	HSPA5,HSP90B1,EIF2AK3
3_Member	GO Biological Processes	GO:0071407	cellular response to organic cyclic compound	-2.04297	0	4/544	811,3309,7184,51569	CALR,HSPA5,HSP90B1,UFM1
4_Summary	GO Biological Processes	GO:0070059	intrinsic apoptotic signaling pathway in response to endoplasmic reticulum stress	-7.39597	-4.35562	5/63	9451,9709,10525,54431,57761,5034,9181,90	EIF2AK3,HERPUD1,HYOU1,DNAJC10,TRIB3,P4HB,ARHGEF2,ACVR1
4_Member	GO Biological Processes	GO:0070059	intrinsic apoptotic signaling pathway in response to endoplasmic reticulum stress	-7.39597	-4.35562	5/63	9451,9709,10525,54431,57761	EIF2AK3,HERPUD1,HYOU1,DNAJC10,TRIB3
4_Member	GO Biological Processes	GO:0097193	intrinsic apoptotic signaling pathway	-6.6325	-3.71134	7/289	5034,9181,9451,9709,10525,54431,57761	P4HB,ARHGEF2,EIF2AK3,HERPUD1,HYOU1,DNAJC10,TRIB3
4_Member	GO Biological Processes	GO:0097190	apoptotic signaling pathway	-5.5392	-2.73861	8/607	90,5034,9181,9451,9709,10525,54431,57761	ACVR1,P4HB,ARHGEF2,EIF2AK3,HERPUD1,HYOU1,DNAJC10,TRIB3
4_Member	GO Biological Processes	GO:2001242	regulation of intrinsic apoptotic signaling pathway	-5.29691	-2.55759	5/166	5034,9181,9451,9709,10525	P4HB,ARHGEF2,EIF2AK3,HERPUD1,HYOU1
4_Member	GO Biological Processes	GO:1902235	regulation of endoplasmic reticulum stress-induced intrinsic apoptotic signaling pathway	-4.80948	-2.12384	3/32	9451,9709,10525	EIF2AK3,HERPUD1,HYOU1
4_Member	GO Biological Processes	GO:2001233	regulation of apoptotic signaling pathway	-4.49724	-1.83135	6/408	90,5034,9181,9451,9709,10525	ACVR1,P4HB,ARHGEF2,EIF2AK3,HERPUD1,HYOU1
4_Member	GO Biological Processes	GO:2001234	negative regulation of apoptotic signaling pathway	-3.37675	-0.8285	4/233	90,9181,9709,10525	ACVR1,ARHGEF2,HERPUD1,HYOU1
4_Member	GO Biological Processes	GO:2001243	negative regulation of intrinsic apoptotic signaling pathway	-3.33988	-0.798924	3/99	9181,9709,10525	ARHGEF2,HERPUD1,HYOU1
5_Summary	GO Biological Processes	GO:0006457	protein folding	-7.33314	-4.32995	7/228	811,3309,5034,7184,9601,23071,54431	CALR,HSPA5,P4HB,HSP90B1,PDIA4,ERP44,DNAJC10
5_Member	GO Biological Processes	GO:0006457	protein folding	-7.33314	-4.32995	7/228	811,3309,5034,7184,9601,23071,54431	CALR,HSPA5,P4HB,HSP90B1,PDIA4,ERP44,DNAJC10
5_Member	GO Biological Processes	GO:0045454	cell redox homeostasis	-5.25002	-2.52198	4/77	5034,9601,23071,54431	P4HB,PDIA4,ERP44,DNAJC10
6_Summary	GO Biological Processes	GO:0009100	glycoprotein metabolic process	-6.77241	-3.81503	8/416	2673,6400,9695,23071,23753,51465,55454,84061	GFPT1,SEL1L,EDEM1,ERP44,SDF2L1,UBE2J1,CSGALNACT2,MAGT1
6_Member	GO Biological Processes	GO:0009100	glycoprotein metabolic process	-6.77241	-3.81503	8/416	2673,6400,9695,23071,23753,51465,55454,84061	GFPT1,SEL1L,EDEM1,ERP44,SDF2L1,UBE2J1,CSGALNACT2,MAGT1
6_Member	GO Biological Processes	GO:0009101	glycoprotein biosynthetic process	-3.79153	-1.18	5/343	2673,23753,51465,55454,84061	GFPT1,SDF2L1,UBE2J1,CSGALNACT2,MAGT1
6_Member	GO Biological Processes	GO:0006487	protein N-linked glycosylation	-3.67798	-1.09127	3/76	2673,51465,84061	GFPT1,UBE2J1,MAGT1
6_Member	GO Biological Processes	GO:0006486	protein glycosylation	-3.21034	-0.697414	4/258	2673,23753,51465,84061	GFPT1,SDF2L1,UBE2J1,MAGT1
6_Member	GO Biological Processes	GO:0043413	macromolecule glycosylation	-3.21034	-0.697414	4/258	2673,23753,51465,84061	GFPT1,SDF2L1,UBE2J1,MAGT1
6_Member	GO Biological Processes	GO:0070085	glycosylation	-3.13654	-0.634402	4/270	2673,23753,51465,84061	GFPT1,SDF2L1,UBE2J1,MAGT1
6_Member	GO Biological Processes	GO:1901137	carbohydrate derivative biosynthetic process	-2.22228	0	5/774	2673,23753,51465,55454,84061	GFPT1,SDF2L1,UBE2J1,CSGALNACT2,MAGT1
7_Summary	Reactome Gene Sets	R-HSA-901042	Calnexin/calreticulin cycle	-5.08726	-2.37022	3/26	811,6400,9695,2673,84061	CALR,SEL1L,EDEM1,GFPT1,MAGT1
7_Member	Reactome Gene Sets	R-HSA-901042	Calnexin/calreticulin cycle	-5.08726	-2.37022	3/26	811,6400,9695	CALR,SEL1L,EDEM1
7_Member	Reactome Gene Sets	R-HSA-532668	N-glycan trimming in the ER and Calnexin/Calreticulin cycle	-4.69042	-2.01476	3/35	811,6400,9695	CALR,SEL1L,EDEM1
7_Member	Reactome Gene Sets	R-HSA-446203	Asparagine N-linked glycosylation	-4.03671	-1.4078	5/304	811,2673,6400,9695,84061	CALR,GFPT1,SEL1L,EDEM1,MAGT1
8_Summary	GO Biological Processes	GO:0050730	regulation of peptidyl-tyrosine phosphorylation	-4.36567	-1.71867	5/259	90,868,6868,9181,25998,54431,57761	ACVR1,CBLB,ADAM17,ARHGEF2,IBTK,DNAJC10,TRIB3
8_Member	GO Biological Processes	GO:0050730	regulation of peptidyl-tyrosine phosphorylation	-4.36567	-1.71867	5/259	90,868,6868,9181,25998	ACVR1,CBLB,ADAM17,ARHGEF2,IBTK
8_Member	GO Biological Processes	GO:0018108	peptidyl-tyrosine phosphorylation	-3.6335	-1.05476	5/371	90,868,6868,9181,25998	ACVR1,CBLB,ADAM17,ARHGEF2,IBTK
8_Member	GO Biological Processes	GO:0018212	peptidyl-tyrosine modification	-3.61734	-1.04643	5/374	90,868,6868,9181,25998	ACVR1,CBLB,ADAM17,ARHGEF2,IBTK
8_Member	GO Biological Processes	GO:0061097	regulation of protein tyrosine kinase activity	-3.47559	-0.915373	3/89	868,6868,25998	CBLB,ADAM17,IBTK
8_Member	GO Biological Processes	GO:0001933	negative regulation of protein phosphorylation	-2.37813	-0.0502526	4/436	868,25998,54431,57761	CBLB,IBTK,DNAJC10,TRIB3
8_Member	GO Biological Processes	GO:0042326	negative regulation of phosphorylation	-2.24066	0	4/477	868,25998,54431,57761	CBLB,IBTK,DNAJC10,TRIB3
8_Member	GO Biological Processes	GO:0006469	negative regulation of protein kinase activity	-2.23208	0	3/242	868,25998,57761	CBLB,IBTK,TRIB3
8_Member	GO Biological Processes	GO:0033673	negative regulation of kinase activity	-2.12816	0	3/264	868,25998,57761	CBLB,IBTK,TRIB3
8_Member	GO Biological Processes	GO:0051348	negative regulation of transferase activity	-2.00492	0	3/293	868,25998,57761	CBLB,IBTK,TRIB3
9_Summary	Reactome Gene Sets	R-HSA-5358346	Hedgehog ligand biogenesis	-3.87966	-1.25953	3/65	5034,6400,6868,7184,10525	P4HB,SEL1L,ADAM17,HSP90B1,HYOU1
9_Member	Reactome Gene Sets	R-HSA-5358346	Hedgehog ligand biogenesis	-3.87966	-1.25953	3/65	5034,6400,6868	P4HB,SEL1L,ADAM17
9_Member	Reactome Gene Sets	R-HSA-5358351	Signaling by Hedgehog	-2.82538	-0.398369	3/149	5034,6400,6868	P4HB,SEL1L,ADAM17
9_Member	GO Biological Processes	GO:0001666	response to hypoxia	-2.68534	-0.290509	4/358	5034,6868,7184,10525	P4HB,ADAM17,HSP90B1,HYOU1
9_Member	GO Biological Processes	GO:0036293	response to decreased oxygen levels	-2.63345	-0.253858	4/370	5034,6868,7184,10525	P4HB,ADAM17,HSP90B1,HYOU1
9_Member	GO Biological Processes	GO:0070482	response to oxygen levels	-2.53508	-0.170212	4/394	5034,6868,7184,10525	P4HB,ADAM17,HSP90B1,HYOU1
10_Summary	Reactome Gene Sets	R-HSA-382551	Transport of small molecules	-3.13396	-0.634402	6/728	1831,5034,6400,6509,23516,84061	TSC22D3,P4HB,SEL1L,SLC1A4,SLC39A14,MAGT1
10_Member	Reactome Gene Sets	R-HSA-382551	Transport of small molecules	-3.13396	-0.634402	6/728	1831,5034,6400,6509,23516,84061	TSC22D3,P4HB,SEL1L,SLC1A4,SLC39A14,MAGT1
11_Summary	GO Biological Processes	GO:0034504	protein localization to nucleus	-3.12459	-0.631557	4/272	811,868,9451,51569,3309,51465,57761	CALR,CBLB,EIF2AK3,UFM1,HSPA5,UBE2J1,TRIB3
11_Member	GO Biological Processes	GO:0034504	protein localization to nucleus	-3.12459	-0.631557	4/272	811,868,9451,51569	CALR,CBLB,EIF2AK3,UFM1
11_Member	Reactome Gene Sets	R-HSA-983169	Class I MHC mediated antigen processing & presentation	-2.62076	-0.246142	4/373	811,868,3309,51465	CALR,CBLB,HSPA5,UBE2J1
11_Member	Reactome Gene Sets	R-HSA-1280218	Adaptive Immune System	-2.25537	0	5/760	811,868,3309,51465,57761	CALR,CBLB,HSPA5,UBE2J1,TRIB3
12_Summary	GO Biological Processes	GO:0090101	negative regulation of transmembrane receptor protein serine/threonine kinase signaling pathway	-3.03504	-0.554781	3/126	90,3309,6868,7184,9181,811	ACVR1,HSPA5,ADAM17,HSP90B1,ARHGEF2,CALR
12_Member	GO Biological Processes	GO:0090101	negative regulation of transmembrane receptor protein serine/threonine kinase signaling pathway	-3.03504	-0.554781	3/126	90,3309,6868	ACVR1,HSPA5,ADAM17
12_Member	KEGG Pathway	hsa05418	Fluid shear stress and atherosclerosis	-2.88534	-0.441299	3/142	90,7184,9181	ACVR1,HSP90B1,ARHGEF2
12_Member	GO Biological Processes	GO:0030335	positive regulation of cell migration	-2.8254	-0.398369	5/560	90,811,3309,6868,9181	ACVR1,CALR,HSPA5,ADAM17,ARHGEF2
12_Member	GO Biological Processes	GO:2000147	positive regulation of cell motility	-2.74538	-0.329362	5/584	90,811,3309,6868,9181	ACVR1,CALR,HSPA5,ADAM17,ARHGEF2
12_Member	GO Biological Processes	GO:0051272	positive regulation of cellular component movement	-2.69095	-0.290509	5/601	90,811,3309,6868,9181	ACVR1,CALR,HSPA5,ADAM17,ARHGEF2
12_Member	GO Biological Processes	GO:0040017	positive regulation of locomotion	-2.65667	-0.266979	5/612	90,811,3309,6868,9181	ACVR1,CALR,HSPA5,ADAM17,ARHGEF2
12_Member	GO Biological Processes	GO:0050731	positive regulation of peptidyl-tyrosine phosphorylation	-2.49982	-0.144497	3/194	90,6868,9181	ACVR1,ADAM17,ARHGEF2
12_Member	GO Biological Processes	GO:0007179	transforming growth factor beta receptor signaling pathway	-2.48107	-0.139691	3/197	90,3309,6868	ACVR1,HSPA5,ADAM17
12_Member	GO Biological Processes	GO:0071560	cellular response to transforming growth factor beta stimulus	-2.20757	0	3/247	90,3309,6868	ACVR1,HSPA5,ADAM17
12_Member	GO Biological Processes	GO:0090092	regulation of transmembrane receptor protein serine/threonine kinase signaling pathway	-2.20757	0	3/247	90,3309,6868	ACVR1,HSPA5,ADAM17
12_Member	GO Biological Processes	GO:0071559	response to transforming growth factor beta	-2.17888	0	3/253	90,3309,6868	ACVR1,HSPA5,ADAM17
13_Summary	Reactome Gene Sets	R-HSA-114608	Platelet degranulation	-3.00549	-0.537647	3/129	3309,7873,54676	HSPA5,MANF,GTPBP2
13_Member	Reactome Gene Sets	R-HSA-114608	Platelet degranulation	-3.00549	-0.537647	3/129	3309,7873,54676	HSPA5,MANF,GTPBP2
13_Member	Reactome Gene Sets	R-HSA-76005	Response to elevated platelet cytosolic Ca2+	-2.95783	-0.496056	3/134	3309,7873,54676	HSPA5,MANF,GTPBP2
13_Member	Reactome Gene Sets	R-HSA-76002	Platelet activation, signaling and aggregation	-2.13268	0	3/263	3309,7873,54676	HSPA5,MANF,GTPBP2
14_Summary	GO Biological Processes	GO:0006520	cellular amino acid metabolic process	-2.68975	-0.290509	4/357	16,2673,5034,6301	AARS1,GFPT1,P4HB,SARS1
14_Member	GO Biological Processes	GO:0006520	cellular amino acid metabolic process	-2.68975	-0.290509	4/357	16,2673,5034,6301	AARS1,GFPT1,P4HB,SARS1
14_Member	GO Biological Processes	GO:1901605	alpha-amino acid metabolic process	-2.3414	-0.0351278	3/221	2673,5034,6301	GFPT1,P4HB,SARS1
15_Summary	GO Biological Processes	GO:0006417	regulation of translation	-2.35018	-0.0351278	4/444	16,811,9451,54676,6301	AARS1,CALR,EIF2AK3,GTPBP2,SARS1
15_Member	GO Biological Processes	GO:0006417	regulation of translation	-2.35018	-0.0351278	4/444	16,811,9451,54676	AARS1,CALR,EIF2AK3,GTPBP2
15_Member	GO Biological Processes	GO:0006412	translation	-2.34644	-0.0351278	5/723	16,811,6301,9451,54676	AARS1,CALR,SARS1,EIF2AK3,GTPBP2
15_Member	GO Biological Processes	GO:0043043	peptide biosynthetic process	-2.28188	0	5/749	16,811,6301,9451,54676	AARS1,CALR,SARS1,EIF2AK3,GTPBP2
15_Member	GO Biological Processes	GO:0034248	regulation of cellular amide metabolic process	-2.15138	0	4/506	16,811,9451,54676	AARS1,CALR,EIF2AK3,GTPBP2
16_Summary	GO Biological Processes	GO:0001817	regulation of cytokine production	-2.26736	0	5/755	6301,6868,9181,9451,51465	SARS1,ADAM17,ARHGEF2,EIF2AK3,UBE2J1
16_Member	GO Biological Processes	GO:0001817	regulation of cytokine production	-2.26736	0	5/755	6301,6868,9181,9451,51465	SARS1,ADAM17,ARHGEF2,EIF2AK3,UBE2J1
17_Summary	GO Biological Processes	GO:0033157	regulation of intracellular protein transport	-2.26733	0	3/235	9695,51465,51569,9451	EDEM1,UBE2J1,UFM1,EIF2AK3
17_Member	GO Biological Processes	GO:0033157	regulation of intracellular protein transport	-2.26733	0	3/235	9695,51465,51569	EDEM1,UBE2J1,UFM1
17_Member	GO Biological Processes	GO:1903827	regulation of cellular protein localization	-2.06504	0	4/536	9451,9695,51465,51569	EIF2AK3,EDEM1,UBE2J1,UFM1
18_Summary	GO Biological Processes	GO:0051402	neuron apoptotic process	-2.22713	0	3/243	16,3309,10525	AARS1,HSPA5,HYOU1
18_Member	GO Biological Processes	GO:0051402	neuron apoptotic process	-2.22713	0	3/243	16,3309,10525	AARS1,HSPA5,HYOU1

## Sheet: Table S4
Supplementary Table S4. Functional Annotation using DAVID.
Category	Term	Count	%	PValue	Genes	List Total	Pop Hits	Pop Total	Fold Enrichment	Bonferroni	Benjamini	FDR
GOTERM_BP_DIRECT	GO:0034976~response to endoplasmic reticulum stress	12	24	3.33547e-17	216449_X_AT, 200825_S_AT, 229453_AT, 218145_AT, 218696_AT, 217168_S_AT, 1555788_A_AT, 208959_S_AT, 211048_S_AT, 227755_AT, 227033_AT, 200656_S_AT, 221782_AT, 208658_AT, 221781_S_AT, 218050_AT, 1564494_S_AT	44	75	16792	61.0618	1.30417e-14	1.30417e-14	4.63692e-14
GOTERM_BP_DIRECT	GO:0036498~IRE1-mediated unfolded protein response	7	14	7.98743e-09	223054_AT, 230031_AT, 200825_S_AT, 202722_S_AT, 1558080_S_AT, 225284_AT, 202721_S_AT, 227755_AT, 235341_AT, 226886_AT, 227027_AT, 211936_AT, 203279_AT	44	59	16792	45.2789	3.12308e-06	1.56154e-06	1.1104e-05
GOTERM_BP_DIRECT	GO:0030433~ER-associated ubiquitin-dependent protein catabolic process	7	14	8.85814e-09	202062_S_AT, 216449_X_AT, 230031_AT, 217826_S_AT, 221782_AT, 221781_S_AT, 217823_S_AT, 223209_S_AT, 211936_AT, 202061_S_AT, 203279_AT, 222435_S_AT	44	60	16792	44.5242	3.46353e-06	1.15451e-06	1.23145e-05
GOTERM_BP_DIRECT	GO:0034975~protein folding in endoplasmic reticulum	5	10	2.62025e-08	216449_X_AT, 227033_AT, 230031_AT, 229453_AT, 221782_AT, 221781_S_AT, 200935_AT, 211936_AT	44	13	16792	146.783	1.02451e-05	2.56129e-06	3.64264e-05
GOTERM_BP_DIRECT	GO:0045454~cell redox homeostasis	6	12	1.49306e-06	211048_S_AT, 227033_AT, 200656_S_AT, 229453_AT, 221782_AT, 221781_S_AT, 208658_AT, 1564494_S_AT, 223209_S_AT, 208959_S_AT	44	77	16792	29.7379	0.000583618	0.000116751	0.00207561
GOTERM_BP_DIRECT	GO:0030968~endoplasmic reticulum unfolded protein response	5	10	5.14488e-06	230031_AT, 218696_AT, 201000_AT, 223209_S_AT, 211936_AT, 203279_AT	44	45	16792	42.404	0.00200963	0.000335219	0.0071521
GOTERM_BP_DIRECT	GO:0030970~retrograde protein transport, ER to cytosol	4	8	5.58255e-06	202062_S_AT, 216449_X_AT, 217168_S_AT, 223209_S_AT, 202061_S_AT	44	14	16792	109.039	0.0021804	0.000311777	0.0077605
GOTERM_BP_DIRECT	GO:0006457~protein folding	7	14	6.12169e-06	223054_AT, 216449_X_AT, 211048_S_AT, 227033_AT, 229453_AT, 201000_AT, 208658_AT, 200935_AT, 208959_S_AT	44	180	16792	14.8414	0.00239072	0.000299154	0.00850995
GOTERM_BP_DIRECT	GO:0070059~intrinsic apoptotic signaling pathway in response to endoplasmic reticulum stress	4	8	8.08852e-05	227755_AT, 223070_AT, 218145_AT, 221782_AT, 221781_S_AT, 1555788_A_AT	44	33	16792	46.259	0.0311325	0.00350799	0.112387
GOTERM_BP_DIRECT	GO:0036500~ATF6-mediated unfolded protein response	3	6	0.000227977	216449_X_AT, 230031_AT, 200935_AT, 211936_AT	44	9	16792	127.212	0.0852908	0.00887529	0.316464
GOTERM_BP_DIRECT	GO:0006983~ER overload response	3	6	0.000284508	230031_AT, 218696_AT, 223209_S_AT, 211936_AT	44	10	16792	114.491	0.105292	0.0100634	0.394793
GOTERM_BP_DIRECT	GO:0036499~PERK-mediated unfolded protein response	3	6	0.000415922	230031_AT, 218696_AT, 217168_S_AT, 211936_AT	44	12	16792	95.4091	0.150119	0.0134635	0.57666
GOTERM_BP_DIRECT	GO:0006986~response to unfolded protein	3	6	0.00516805	217168_S_AT, 202655_AT, 208959_S_AT	44	42	16792	27.2597	0.868131	0.144306	6.94988
GOTERM_BP_DIRECT	GO:0051208~sequestering of calcium ion	2	4	0.0102046	216449_X_AT, 200935_AT	44	4	16792	190.818	0.981876	0.249086	13.2892
GOTERM_BP_DIRECT	GO:0070417~cellular response to cold	2	4	0.0177912	225284_AT, 1558080_S_AT, 235341_AT, 218696_AT	44	7	16792	109.039	0.999105	0.373705	22.0855
GOTERM_BP_DIRECT	GO:0006987~activation of signaling protein activity involved in unfolded protein response	2	4	0.0203075	227755_AT, 230031_AT, 211936_AT	44	8	16792	95.4091	0.999672	0.394301	24.8149
GOTERM_BP_DIRECT	GO:1904380~endoplasmic reticulum mannose trimming	2	4	0.0253211	202062_S_AT, 202061_S_AT, 203279_AT	44	10	16792	76.3273	0.999956	0.445609	29.9908
GOTERM_BP_DIRECT	GO:0021680~cerebellar Purkinje cell layer development	2	4	0.0278185	230031_AT, 201000_AT, 211936_AT	44	11	16792	69.3884	0.999984	0.458192	32.4437
GOTERM_BP_DIRECT	GO:0032469~endoplasmic reticulum calcium ion homeostasis	2	4	0.0377457	223070_AT, 217168_S_AT	44	15	16792	50.8848	1	0.546974	41.4269
GOTERM_BP_DIRECT	GO:1902236~negative regulation of endoplasmic reticulum stress-induced intrinsic apoptotic signaling pathway	2	4	0.0475738	217168_S_AT, 223209_S_AT	44	19	16792	40.1722	1	0.614386	49.2173
GOTERM_BP_DIRECT	GO:0042149~cellular response to glucose starvation	2	4	0.0717173	230031_AT, 218696_AT, 211936_AT	44	29	16792	26.3197	1	0.749829	64.4618
GOTERM_BP_DIRECT	GO:0002474~antigen processing and presentation of peptide antigen via MHC class I	2	4	0.0740985	227033_AT, 229453_AT, 200935_AT	44	30	16792	25.4424	1	0.745455	65.7083
GOTERM_BP_DIRECT	GO:0032781~positive regulation of ATPase activity	2	4	0.0764737	223054_AT, 221782_AT, 221781_S_AT	44	31	16792	24.6217	1	0.741395	66.9113
GOTERM_BP_DIRECT	GO:0009306~protein secretion	2	4	0.078843	202062_S_AT, 211048_S_AT, 208658_AT, 202061_S_AT	44	32	16792	23.8523	1	0.737617	68.072
GOTERM_BP_DIRECT	GO:0030335~positive regulation of cell migration	3	6	0.0805243	203935_AT, 230031_AT, 213532_AT, 211936_AT	44	184	16792	6.22233	1	0.730989	68.8727
GOTERM_BP_DIRECT	GO:0006898~receptor-mediated endocytosis	3	6	0.0820297	216449_X_AT, 200825_S_AT, 200935_AT	44	186	16792	6.15543	1	0.723942	69.5737
GOTERM_BP_DIRECT	GO:0061077~chaperone-mediated protein folding	2	4	0.0906007	211048_S_AT, 208658_AT, 200935_AT	44	37	16792	20.629	1	0.747241	73.2938
GOTERM_BP_DIRECT	GO:0008033~tRNA processing	2	4	0.0906007	201000_AT, 200802_AT	44	37	16792	20.629	1	0.747241	73.2938
GOTERM_BP_DIRECT	GO:0050890~cognition	2	4	0.0952626	212810_S_AT, 209610_S_AT, 212811_X_AT, 221553_AT	44	39	16792	19.5711	1	0.752902	75.1353
GOTERM_BP_DIRECT	GO:0018279~protein N-linked glycosylation via asparagine	2	4	0.0975848	217826_S_AT, 221553_AT, 217823_S_AT, 222435_S_AT	44	40	16792	19.0818	1	0.74953	76.008
GOTERM_BP_DIRECT	GO:0006418~tRNA aminoacylation for protein translation	2	4	0.0975848	201000_AT, 200802_AT	44	40	16792	19.0818	1	0.74953	76.008

## Sheet: Table S5
Supplementary Table S5. List of 74 probes selected in Figure 2C. The annotation data was obtained from NetAffyx (Affymetrix).
Probe.ID	Gene Symbol	Ratio
		Buf	Spa	Buf_2DG	Spa_2DG	2DG	TM	Buf_TM	Spa_TM
230031_at	HSPA5	1.00197	1.31082	1.63919	0.894525	2.1733	7.69017	7.70056	5.8873
200825_s_at	HYOU1	0.923014	1.09869	1.33663	1.34388	4.50654	6.09479	6.5043	8.0918
1558080_s_at	DNAJC3	0.987858	1.01434	1.70511	1.60212	4.67824	5.53985	4.73263	6.41338
235341_at	DNAJC3	1.24843	0.680168	1.79335	1.69185	3.97768	5.00345	4.41865	6.03444
217168_s_at	HERPUD1	1.30047	1.06032	1.42331	1.52644	3.64726	4.80995	4.74852	4.82788
221782_at	DNAJC10	1.11249	1.38842	1.38567	1.25879	3.35177	5.20575	4.88472	5.238
202062_s_at	SEL1L	0.767419	1.02291	0.908399	1.73546	3.61315	4.50003	4.89749	6.68703
225090_at	SYVN1	0.880592	1.03061	0.92107	1.41795	2.7706	3.67518	3.41923	7.36553
202722_s_at	GFPT1	0.787416	0.653159	0.710252	2.14725	3.56715	3.47758	3.70836	5.09696
218145_at	TRIB3	1.52223	1.24742	0.745586	4.14473	4.96954	4.80507	5.09254	4.42127
1555788_a_at	TRIB3	1.24417	1.21082	0.992761	3.65694	5.10265	4.06071	4.57489	3.28945
221050_s_at	GTPBP2	1.72936	1.0664	0.837261	2.60383	3.18765	3.22542	4.09447	4.04028
209435_s_at	ARHGEF2	1.33123	1.17959	1.23951	2.99355	3.70607	4.13079	4.14058	4.2171
202655_at	MANF	0.89052	1.04065	1.30951	0.848781	2.70008	3.15835	3.27516	3.47809
227033_at	PDIA3	0.949098	0.975577	1.19751	1.02424	2.76137	3.33699	3.20456	2.98981
211048_s_at	PDIA4	0.952082	0.902142	1.26473	0.86778	2.7396	3.29134	3.44289	2.94763
229453_at	PDIA3	0.999757	1.10237	1.50138	1.23646	2.61392	3.63938	3.39791	3.07201
200656_s_at	P4HB	1.07106	1.122	1.78761	1.32928	2.83831	3.44903	3.5108	2.91355
216449_x_at	HSP90B1	0.952313	0.876136	1.72343	1.23078	2.52212	3.41524	3.51563	3.07523
200598_s_at	HSP90B1 /// MIR3652	0.996707	0.963893	1.67864	1.20389	2.15841	2.7348	2.84947	2.54504
222435_s_at	UBE2J1	0.879947	0.954625	1.13881	1.35154	2.8235	3.09621	3.18321	4.39544
223054_at	DNAJB11	0.856726	0.980878	1.0881	1.15816	2.63536	3.24672	3.28879	4.40421
208959_s_at	ERP44	0.931563	0.934598	1.45553	1.4198	2.71279	3.54176	3.63941	4.15022
225284_at	DNAJC3	1.04168	1.14629	1.17412	1.26269	3.3801	4.02694	3.93026	4.68987
208658_at	PDIA4	0.915665	1.10599	1.2132	1.25	3.25199	4.05	4.26218	3.20053
223569_at	PPAPDC1B	1.02983	1.16701	1.49005	0.907822	2.66373	4.37795	4.47755	4.67817
221553_at	MAGT1	1.00743	1.29508	1.18227	1.00532	2.90471	4.90859	4.40069	4.86749
226384_at	PPAPDC1B	0.909293	0.961961	1.26721	0.91097	2.81453	3.49093	3.81942	4.19938
223299_at	SEC11C	0.901712	0.994711	1.23254	1.03192	3.20328	3.7554	3.79871	4.24297
221781_s_at	DNAJC10	0.988869	1.12627	1.23334	0.86944	2.85847	4.14174	3.89107	4.05401
1564494_s_at	P4HB	1.18957	1.03315	2.53729	1.26183	3.27642	3.86961	3.98912	3.17635
211936_at	HSPA5	0.993241	1.03292	2.5628	1.71365	2.15951	2.22536	2.41679	2.50998
200935_at	CALR	1.10543	1.76587	2.11994	1.29757	2.49639	3.58821	3.89474	3.63171
214658_at	TMED7 /// TMED7-TICAM2	1.12745	1.69381	1.75558	1.96375	2.41702	3.15384	2.6807	3.04996
218050_at	UFM1	1.2013	1.29879	1.70936	1.44691	1.88996	2.94792	2.96935	3.528
223209_s_at	VIMP	0.93842	1.06063	1.44639	1.96705	2.22765	2.79266	2.50556	4.1153
222632_s_at	LZTFL1	0.972688	1.27382	1.73433	1.76877	2.13829	3.1758	2.5289	5.62851
223070_at	SELK	0.998091	0.992296	2.00423	2.03558	1.95219	2.31083	2.18545	4.74515
217826_s_at	UBE2J1	1.17582	1.02232	0.917877	1.20469	2.93556	2.67059	2.77413	3.92926
217823_s_at	UBE2J1	1.12969	1.26749	0.699941	1.26054	2.77875	3.10913	2.61369	3.81198
213532_at	ADAM17	1.11711	0.981044	0.496227	1.31964	2.31996	2.68575	3.1824	3.86979
212110_at	SLC39A14	1.15311	1.03559	0.763894	1.28464	1.719	1.88445	1.85107	2.09004
201000_at	AARS	1.3804	1.21264	0.693346	1.20255	2.2204	2.08459	2.10898	2.67727
203935_at	ACVR1	1.2926	1.1756	0.708854	1.85504	2.38728	2.58228	2.36671	2.43496
200802_at	SARS	1.26238	0.922118	1.06527	1.5207	2.44287	2.38837	2.50419	2.38302
218871_x_at	CSGALNACT2	0.871518	1.06745	1.09217	2.20683	2.95746	2.95666	2.97924	3.28567
222235_s_at	CSGALNACT2	1.18424	1.02646	1.04986	2.37373	3.23276	2.80293	3.39264	3.61015
202721_s_at	GFPT1	0.788352	0.691674	0.86441	1.75116	2.56355	2.96563	2.83759	4.06152
222690_s_at	TMEM39A	0.771316	0.827572	0.910287	1.80894	2.34064	2.70379	2.16998	4.22604
230265_at	---	0.879197	0.968165	0.495436	0.953342	3.96463	5.47021	5.42642	7.93745
202061_s_at	SEL1L	0.886578	1.11411	0.662356	0.826055	4.21773	5.49172	5.92166	9.87758
218358_at	CRELD2	1.00851	1.13251	1.01106	0.720052	3.8451	6.68016	6.59816	8.32813
223568_s_at	PPAPDC1B	1.05582	1.09492	0.777096	0.676978	2.58756	4.45767	4.60207	4.85901
226150_at	PPAPDC1B	0.978022	1.00053	0.830828	0.923626	3.27204	4.18727	4.46182	5.34528
230659_at	---	1.04226	1.33932	0.572341	0.755258	4.05948	4.55723	4.3662	6.73482
203279_at	EDEM1	1.10276	1.37246	0.390844	0.752705	3.99433	4.70738	4.03519	6.38401
218696_at	EIF2AK3	1.08184	1.27074	0.411839	1.02042	3.25995	3.64349	3.22105	5.14675
209682_at	CBLB	1.66603	1.06752	0.451353	0.901261	2.91651	3.90089	4.61012	6.38418
221511_x_at	CCPG1 /// DYX1C1-CCPG1	1.63112	0.948648	0.468358	0.899356	3.50215	5.44301	5.76036	4.98593
218972_at	TTC17	1.35274	1.65374	0.950041	0.731116	5.69428	5.53841	5.82152	5.06153
208763_s_at	TSC22D3	1.86398	1.67451	0.62261	0.714121	4.29831	3.8345	4.31616	1.91349
202720_at	TES	1.67108	1.46738	0.491521	0.706196	3.66969	3.42719	3.73262	3.9861
212810_s_at	SLC1A4	2.12571	1.48406	0.475085	0.578303	3.28854	3.93871	3.89932	3.98553
209610_s_at	SLC1A4	2.02413	1.73577	0.728659	0.756572	3.85471	4.73597	4.43157	3.61903
212811_x_at	SLC1A4	1.97033	1.79842	1.08658	0.720215	3.48382	3.92874	3.71193	3.30445
210970_s_at	IBTK	1.61552	1.84994	0.950255	1.31933	2.97168	4.50035	3.37158	5.45422
218681_s_at	SDF2L1	0.803103	1.06248	1.24391	0.536868	2.33449	2.84227	2.8143	4.03273
219600_s_at	TMEM50B	0.97626	1.18929	0.829657	0.609048	2.19282	3.05818	3.46931	4.14734
219910_at	FICD	0.713123	1.33788	0.700306	0.798031	2.24955	2.55226	2.8762	4.78133
222907_x_at	TMEM50B	1.16247	1.5872	0.578999	0.560953	2.155	2.31195	2.88339	2.43627
226886_at	GFPT1	0.837854	0.730227	0.376323	0.788219	2.40824	3.03934	2.75839	4.32362
218615_s_at	TMEM39A	0.992489	0.898327	0.362685	0.837046	2.68136	2.93903	2.64551	4.41953
227027_at	GFPT1	0.917941	1.00028	0.339967	2.0236	4.9902	5.05774	4.5346	6.52689
227755_at	OTTHUMG00000178878 /// RP11-214C8.5	1.22018	1.01119	0.467659	2.07284	4.66231	5.2292	5.47161	7.03949
